# Supplementary material for: Audio-visual modelling in a clinical setting
Source: Sci Rep. 2024 Jul 6;14:15569. doi: 10.1038/s41598-024-66160-4 (PMC11227581; doi:10.1038/s41598-024-66160-4)
Supplement: Supplementary file 1 — Supplementary Information. [file 41598_2024_66160_MOESM1_ESM.zip]

Archive with 8 entries (7 files):
- Supplementary material/
- __MACOSX/._Supplementary material
- Supplementary material/DemoVideo.mp4
- __MACOSX/Supplementary material/._DemoVideo.mp4
- Supplementary material/SupplementaryInformation.pdf
- __MACOSX/Supplementary material/._SupplementaryInformation.pdf
- Supplementary material/.DS_Store
- __MACOSX/Supplementary material/._.DS_Store
